# Supplementary material for: A Duplex qPCR Assay Targeting the fadA Gene Enables Robust Detection of Fusobacterium in Clinical Samples
Source: Int J Mol Sci. 2025 Nov 23;26(23):11319. doi: 10.3390/ijms262311319 (PMC12691792; doi:10.3390/ijms262311319)
Supplement: Supplementary file 1 [file ijms-26-11319-s001.zip]

Archive with 1 entries (1 files):
- ijms-3995921-supplementary.xlsx
