# Supplementary material for: A Duplex qPCR Assay Targeting the fadA Gene Enables Robust Detection of Fusobacterium in Clinical Samples
Source: Int J Mol Sci. 2025 Nov 23;26(23):11319. doi: 10.3390/ijms262311319 (PMC12691792; doi:10.3390/ijms262311319)
Supplement: Supplementary file 1 [file ijms-26-11319-s001.zip › ijms-3995921-supplementary.xlsx]

## Sheet: Supplementary Table S1
	Supplementary Table S1. Summary of the 145 Fusobacterium genomes analyzed in this study.
	Assembly	Strain	Subspecies	Isolation	Clade	fadA	fadA identity(%)
	GCA_037889005.1	SB011	nucleatum	CRC	Others	Yes	100
	GCA_037889055.1	SB049	nucleatum	CRC	Others	Yes	100
	GCA_037889125.1	KCOM3756	nucleatum	Oral	Others	Yes	100
	GCA_037889175.1	KCOM3321	nucleatum	Oral	Others	Yes	100
	GCA_037889235.1	KCOM2902	nucleatum	Oral	Others	Yes	100
	GCA_037889285.1	KCOM1276	nucleatum	Oral	Others	Yes	100
	GCA_037889325.1	KCOM1801	nucleatum	Oral	Others	Yes	100
	GCA_037889375.1	KCOM3739	nucleatum	Oral	Others	Yes	100
	GCA_037900345.1	ATCC 25586	nucleatum	Oral	Others	Yes	100
	GCA_037951365.1	KCOM2995	nucleatum	Oral	Others	Yes	100
	GCA_037952305.1	KCOM2939	nucleatum	Oral	Others	Yes	100
	GCA_037953125.1	KCOM2883	nucleatum	Oral	Others	Yes	100
	GCA_037955445.1	KCOM3240	nucleatum	Oral	Others	Yes	100
	GCA_037888985.1	SB013	polymorphum	CRC	Others	Yes	98.058
	GCA_037889255.1	KCOM2878	nucleatum	Oral	Others	Yes	98.058
	GCA_037889315.1	KCOM3486	nucleatum	Oral	Others	Yes	98.058
	GCA_037889385.1	KCOM3713	nucleatum	Oral	Others	Yes	98.058
	GCA_037890135.1	KCOM2312	nucleatum	Oral	Others	Yes	98.058
	GCA_037893695.1	SB009	polymorphum	CRC	Others	Yes	98.058
	GCA_037893865.1	SB040	polymorphum	CRC	Others	Yes	98.058
	GCA_037897495.1	SB028	polymorphum	CRC	Others	Yes	98.058
	GCA_037897555.1	KCOM1281	polymorphum	Oral	Others	Yes	98.058
	GCA_037897635.1	KCOM1275	polymorphum	Oral	Others	Yes	98.058
	GCA_037899175.1	KCOM1001	polymorphum	Oral	Others	Yes	98.058
	GCA_037900625.1	ATCC 10953	polymorphum	Oral	Others	Yes	98.058
	GCA_037905975.1	KCOM1274	polymorphum	Oral	Others	Yes	98.058
	GCA_037911895.1	KCOM3210	polymorphum	Oral	Others	Yes	98.058
	GCA_045159975.1	SB047	polymorphum	CRC	Others	Yes	98.058
	GCA_037577875.1	KCOM1254	polymorphum	Oral	Others	Yes	97.087
	GCA_037889075.1	SB044	canifelinum	CRC	Others	Yes	97.087
	GCA_037897565.1	KCOM1278	polymorphum	Oral	Others	Yes	97.087
	GCA_037897925.1	KCOM1272	polymorphum	Oral	Others	Yes	97.087
	GCA_037899555.1	KCOM1250	polymorphum	Oral	Others	Yes	97.087
	GCA_037904495.1	KCOM1257	polymorphum	Oral	Others	Yes	97.087
	GCA_037904605.1	KCOM3036	polymorphum	Oral	Others	Yes	97.087
	GCA_037904935.1	KCOM2500	polymorphum	Oral	Others	Yes	97.087
	GCA_037912015.1	KCOM1330	polymorphum	Oral	Others	Yes	97.087
	GCA_037577715.1	KCOM3157	animalis	Oral	Fna C1	Yes	96.117
	GCA_037889025.1	SB005	polymorphum	CRC	Others	Yes	96.117
	GCA_037889065.1	SB048	animalis	CRC	Fna C1	Yes	96.117
	GCA_037889085.1	SB039	pseudoperiodonticum	CRC	Others	Yes	96.117
	GCA_037889095.1	SB032	animalis	CRC	Fna C1	Yes	96.117
	GCA_037889115.1	KCOM3764	animalis	Oral	Fna C1	Yes	96.117
	GCA_037889135.1	KCOM3714	animalis	Oral	Fna C1	Yes	96.117
	GCA_037889145.1	KCOM3685	animalis	Oral	Fna C1	Yes	96.117
	GCA_037889155.1	KCOM3503	animalis	Oral	Fna C1	Yes	96.117
	GCA_037889165.1	KCOM3457	animalis	Oral	Fna C1	Yes	96.117
	GCA_037889185.1	KCOM3208	animalis	Oral	Fna C1	Yes	96.117
	GCA_037889195.1	KCOM3205	animalis	Oral	Fna C1	Yes	96.117
	GCA_037889205.1	KCOM3164	animalis	Oral	Fna C1	Yes	96.117
	GCA_037889215.1	KCOM3154	animalis	Oral	Fna C1	Yes	96.117
	GCA_037889225.1	KCOM2907	animalis	Oral	Fna C1	Yes	96.117
	GCA_037889245.1	KCOM2898	animalis	Oral	Fna C1	Yes	96.117
	GCA_037889265.1	KCOM2847	animalis	Oral	Fna C1	Yes	96.117
	GCA_037889335.1	KCOM3412	animalis	Oral	Fna C1	Yes	96.117
	GCA_037889345.1	KCOM3182	animalis	Oral	Fna C1	Yes	96.117
	GCA_037889365.1	KCOM3758	animalis	Oral	Fna C1	Yes	96.117
	GCA_037898185.1	KCOM1271	polymorphum	Oral	Others	Yes	96.117
	GCA_037898875.1	KCOM1002	polymorphum	Oral	Others	Yes	96.117
	GCA_037906365.1	SB004	polymorphum	CRC	Others	Yes	96.117
	GCA_037911985.1	KCOM2517	polymorphum	Oral	Others	Yes	96.117
	GCA_037911995.1	KCOM2510	polymorphum	Oral	Others	Yes	96.117
	GCA_037912005.1	KCOM2446	polymorphum	Oral	Others	Yes	96.117
	GCA_037953935.1	KCOM2013	animalis	Oral	Fna C1	Yes	96.117
	GCA_037954595.1	KCOM2205	animalis	Oral	Fna C1	Yes	96.117
	GCA_037954885.1	KCOM3674	animalis	Oral	Fna C1	Yes	96.117
	GCA_037955165.1	KCOM3363	animalis	Oral	Fna C1	Yes	96.117
	GCA_037975335.1	KCOM3187	animalis	Oral	Fna C1	Yes	96.117
	GCA_045159995.1	SB051	polymorphum	CRC	Others	Yes	96.117
	GCA_037577915.1	KCOM1260	polymorphum	Oral	Others	Yes	95.146
	GCA_037888965.1	SB016	polymorphum	CRC	Others	Yes	95.146
	GCA_037889105.1	SB030	animalis	CRC	Fna C1	Yes	95.146
	GCA_037893545.1	SB015	vincentii	CRC	Others	Yes	95.146
	GCA_037895375.1	SB037	vincentii	CRC	Others	Yes	95.146
	GCA_037899945.1	KCOM1231	vincentii	Oral	Others	Yes	95.146
	GCA_037904585.1	KCOM3370	vincentii	Oral	Others	Yes	95.146
	GCA_037904615.1	KCOM2988	vincentii	Oral	Others	Yes	95.146
	GCA_037911825.1	SB055	vincentii	CRC	Others	Yes	95.146
	GCA_037911835.1	SB054	vincentii	CRC	Others	Yes	95.146
	GCA_037911865.1	KCOM2931	vincentii	Oral	Others	Yes	95.146
	GCA_045159925.1	SB038	vincentii	CRC	Others	Yes	95.146
	GCA_045159965.1	SB046	vincentii	CRC	Others	Yes	95.146
	GCA_037578015.1	SB017	animalis	CRC	Fna C2	Yes	94.175
	GCA_037578025.1	SB067	animalis	CRC	Fna C2	Yes	94.175
	GCA_037888955.1	SB018	animalis	CRC	Fna C2	Yes	94.175
	GCA_037888975.1	SB014	animalis	CRC	Fna C2	Yes	94.175
	GCA_037888995.1	SB012	animalis	CRC	Fna C2	Yes	94.175
	GCA_037889015.1	SB010	animalis	CRC	Fna C2	Yes	94.175
	GCA_037889035.1	SB003	animalis	CRC	Fna C2	Yes	94.175
	GCA_037889045.1	SB001	animalis	CRC	Fna C2	Yes	94.175
	GCA_037889275.1	KCOM2373	animalis	Oral	Fna C2	Yes	94.175
	GCA_037889355.1	KCOM1322	pseudoperiodonticum	Oral	Others	Yes	94.175
	GCA_037893335.1	SB020	animalis	CRC	Fna C2	Yes	94.175
	GCA_037896705.1	SB035	animalis	CRC	Fna C2	Yes	94.175
	GCA_037897415.1	SB034	animalis	CRC	Fna C2	Yes	94.175
	GCA_037897425.1	SB031	animalis	CRC	Fna C2	Yes	94.175
	GCA_037897485.1	SB029	animalis	CRC	Fna C2	Yes	94.175
	GCA_037897505.1	SB027	animalis	CRC	Fna C2	Yes	94.175
	GCA_037897515.1	SB026	animalis	CRC	Fna C2	Yes	94.175
	GCA_037897535.1	SB025	animalis	CRC	Fna C2	Yes	94.175
	GCA_037897545.1	SB024	animalis	CRC	Fna C2	Yes	94.175
	GCA_037904225.1	SB019	animalis	CRC	Fna C2	Yes	94.175
	GCA_037904575.1	KCOM3774	animalis	Oral	Fna C2	Yes	94.175
	GCA_037904595.1	KCOM3367	animalis	Oral	Fna C2	Yes	94.175
	GCA_037904725.1	KCOM2763	animalis	Oral	Fna C2	Yes	94.175
	GCA_037905245.1	KCOM1280	animalis	Oral	Fna C2	Yes	94.175
	GCA_037906355.1	SB008	animalis	CRC	Fna C2	Yes	94.175
	GCA_037906395.1	SB063	animalis	CRC	Fna C2	Yes	94.175
	GCA_037906465.1	SB059	animalis	CRC	Fna C2	Yes	94.175
	GCA_037907055.1	SB062	animalis	CRC	Fna C2	Yes	94.175
	GCA_037908355.1	SB061	animalis	CRC	Fna C2	Yes	94.175
	GCA_037909675.1	SB060	animalis	CRC	Fna C2	Yes	94.175
	GCA_037911025.1	SB058	animalis	CRC	Fna C2	Yes	94.175
	GCA_037911815.1	SB056	animalis	CRC	Fna C2	Yes	94.175
	GCA_037911845.1	SB053	animalis	CRC	Fna C2	Yes	94.175
	GCA_037911855.1	SB052	animalis	CRC	Fna C2	Yes	94.175
	GCA_037911875.1	KCOM3645	animalis	Oral	Fna C2	Yes	94.175
	GCA_037911885.1	KCOM3229	animalis	Oral	Fna C2	Yes	94.175
	GCA_037911905.1	KCOM3127	animalis	Oral	Fna C2	Yes	94.175
	GCA_037911915.1	KCOM2969	animalis	Oral	Fna C2	Yes	94.175
	GCA_037911925.1	KCOM2952	animalis	Oral	Fna C2	Yes	94.175
	GCA_037911935.1	KCOM2877	animalis	Oral	Fna C2	Yes	94.175
	GCA_037911945.1	KCOM2860	animalis	Oral	Fna C2	Yes	94.175
	GCA_037911955.1	KCOM2765	animalis	Oral	Fna C2	Yes	94.175
	GCA_037911975.1	KCOM2538	animalis	Oral	Fna C2	Yes	94.175
	GCA_037912025.1	KCOM1325	animalis	Oral	Fna C2	Yes	94.175
	GCA_037912275.1	KCOM1279	animalis	Oral	Fna C2	Yes	94.175
	GCA_037993075.1	KCOM1981	animalis	Oral	Fna C2	Yes	94.175
	GCA_045159905.1	SB033	animalis	CRC	Fna C2	Yes	94.175
	GCA_045159915.1	SB036	animalis	CRC	Fna C2	Yes	94.175
	GCA_045159935.1	SB041	animalis	CRC	Fna C2	Yes	94.175
	GCA_045159945.1	SB043	animalis	CRC	Fna C2	Yes	94.175
	GCA_045159955.1	SB045	animalis	CRC	Fna C2	Yes	94.175
	GCA_045159985.1	SB050	animalis	CRC	Fna C2	Yes	94.175
	GCA_037898445.1	KCOM1232	polymorphum	Oral	Others	Yes	93.204
	GCA_037906325.1	KCOM1267	polymorphum	Oral	Others	Yes	92.233
	GCA_037911965.1	KCOM2594	polymorphum	Oral	Others	Yes	92.233
	GCA_037889305.1	SB064	varium	CRC	Others	No	40.816
	GCA_037578495.1	SB068	ulcerans	CRC	Others	No	38.776
	GCA_037901015.1	SB065	varium	CRC	Others	No	38.776
	GCA_037953465.1	SB069	varium	CRC	Others	No	38.776
	GCA_037956035.1	SB070	ulcerans	CRC	Others	No	38.776
	GCA_037577975.1	SB023	necrophorum	CRC	Others	No	0
	GCA_037889295.1	SB057	necrophorum	CRC	Others	No	0
	GCA_037955985.1	SB022	necrophorum	CRC	Others	No	0

## Sheet: Supplementary Table S2
	Supplementary Table S2. Clinical characteristics of colorectal cancer patients included in this study.
	No.	Sample ID	Age	Sex	Primary tumor location	Sideness	Sample type
	1	P01	75	Male	Rectosigmoid junction	Left	Fresh tissue
	2	P02	47	Female	Ascending colon	Right	Fresh tissue
	3	P03	81	Female	Ascending colon	Right	Fresh tissue
	4	P04	65	Male	Rectum	Left	Fresh tissue
	5	P05	79	Female	Ascending colon	Right	Fresh tissue
	6	P06	41	Female	Sigmoid colon	Left	Fresh tissue
	7	P07	63	Female	Sigmoid colon	Left	Fresh tissue
	8	P08	67	Female	Ascending colon	Right	Fresh tissue
	9	P09	75	Female	Ascending colon	Right	Fresh tissue
	10	P10	82	Female	Sigmoid colon	Left	Fresh tissue
	11	P11	72	Male	Transverse colon	Right	Fresh tissue
	12	P12	63	Female	Ascending colon	Right	Fresh tissue
	13	P13	61	Male	Cecum	Right	Fresh tissue
	14	P14	81	Female	Rectum	Left	Fresh tissue
	15	P15	69	Male	Rectum	Left	Fresh tissue
	16	P16	45	Male	Sigmoid colon	Left	Fresh tissue
	17	P17	65	Male	Rectum	Left	Fresh tissue
	18	P18	59	Male	Sigmoid colon	Left	Fresh tissue
	19	P19	55	Male	Sigmoid colon	Left	Fresh tissue
	20	P20	71	Male	Transverse colon	Right	Fresh tissue
	21	P21	61	Female	Ascending colon	Right	Fresh tissue
	22	P22	85	Male	Ascending colon	Right	Fresh tissue
	23	P23	80	Male	Sigmoid colon	Left	Fresh tissue
	24	P24	18	Male	Sigmoid colon	Left	Fresh tissue
	25	P25	63	Male	Rectum	Left	FFPE tissue
	26	P26	65	Male	Sigmoid colon	Left	FFPE tissue
	27	P27	66	Female	Transverse colon	Right	FFPE tissue
	28	P28	53	Female	Ascending colon	Right	FFPE tissue
	29	P29	76	Female	Cecum	Right	FFPE tissue
	30	P30	61	Female	Sigmoid colon	Left	FFPE tissue
	31	P31	68	Female	Hepatic flexure	Right	FFPE tissue
	32	P32	67	Female	Transverse colon	Right	FFPE tissue
	33	P33	42	Female	Rectosigmoid junction	Left	FFPE tissue
	34	P34	49	Female	Hepatic flexure	Right	FFPE tissue
	35	P35	67	Male	Sigmoid colon	Left	FFPE tissue
	36	P36	49	Male	Rectum	Left	FFPE tissue
	37	P37	62	Female	Rectum	Left	FFPE tissue
	38	P38	64	Female	Rectum	Left	FFPE tissue
	39	P39	45	Male	Rectum	Left	FFPE tissue
	40	P40	39	Male	Rectum	Left	FFPE tissue
	41	P41	65	Male	Rectum	Left	FFPE tissue
	42	P42	57	Female	Sigmoid colon	Left	FFPE tissue
	43	P43	53	Female	Sigmoid colon	Left	FFPE tissue
	44	P44	75	Male	Descending colon	Left	FFPE tissue
	45	P45	55	Male	Sigmoid colon	Left	FFPE tissue
	46	P46	27	Female	Sigmoid colon	Left	FFPE tissue
